# Supplementary material for: Comparative transcriptomics suggest unique molecular adaptations within tardigrade lineages
Source: BMC Genomics. 2019 Jul 24;20:607. doi: 10.1186/s12864-019-5912-x (PMC6652013; doi:10.1186/s12864-019-5912-x)
Supplement: Supplementary file 1 — Comparative analysis of stress related genes among 10 species. Es = Echiniscoides cf. sigismundi, Rc = Richtersius cf. coronifer, Rv = Ramazzottius cf. varieornatus, He = Hypsibius exemplaris, Ce = Caenorhabditis elegans, Dm = Drosophila melanogaster, Xt = Xenopus tropicalis, Dr. = Danio rerio, Hs = Homo sapiens and Sc = Saccharomyces cerevisiae. (XLSX 57 kb) [file 12864_2019_5912_MOESM1_ESM.xlsx]

## Sheet: Sheet1
Additional file 1: Comparative analysis of stress related genes among 10 species. Es=Echiniscoides sigismundi, Rc=Richtersius coronifer, Rv=Ramazzottius varieornatus, He=Hypsibius exemplaris Ce=Caenorhabditis elegans, Dm=Drosophila melanogaster, Xt=Xenopus tropicalis, Dr=Danio rerio, Hs=Homo sapiens and Sc=Saccharomyces cerevisiae.
													Tardigrada				Arthropoda	Nematoda	Chordata (Vertebrata)			Ascomycota
Symbol	Name	Es	Rc	Rv	He	Dm	Ce	Hs	Xt	Dr	Sc		Es_IDs	Rc_IDs	Rv_IDs	He_IDs	Dm_IDs	Ce_IDs	Hs_IDs	Xt_IDs	Dr_IDs	Sc_IDs
INTRINSIC DISORDERED PROTEINS (IDPs)
Molecular Shield/Heat Soluble Proteins
LEA	Late embryogenesis abundant	3	6	9	7	0	1	0	0	0	0		Unigene3448_Echiniscoides; Unigene11897_Echiniscoides; CL43.Contig3_Echiniscoides	Unigene2009_Richtersiu; Unigene9340_Richtersius; CL1410.Contig2_Richtersius; Unigene2023_Richtersius; Unigene3359_Richtersius; Unigene7772_Richtersius	RvY_18279 ;RvY_18280; RvY_01467; RvY_02596; RvY_17897; RvY_18026; RvY_18030; RvY_08658; RvY_12448	nHd.2.3.1.t05636-RA; nHd.2.3.1.t08295-RA; nHd.2.3.1.t08296-RA; nHd.2.3.1.t13084-RA; nHd.2.3.1.t10847-RA; nHd.2.3.1.t10438-RA; nHd.2.3.1.t02462-RA + nHd.2.3.1.t02461-RA (same gene)		WBGene00002263 = K08H10.1
DUR-1	Dauer Up-Regulated	2	0	0	0	0	1	0	0	0	0		Unigene4356_Echiniscoides; CL4868.Contig4_Echiniscoides					WBGene00001113 = F25H8.5
CAHS	Cytoplasmic abundant heat soluble	0	14	16	12	0	0	0	0	0	0			Unigene9318_Richtersius; Unigene5220_Richtersius; Unigene2021_Richtersius; Unigene2014_Richtersius; Unigene2018_Richtersius; Unigene9280_Richtersius; Unigene9606_Richtersius; Unigene5311_Richtersius; Unigene9319_Richtersius; Unigene7382_Richtersius; Unigene1302_Richtersius; Unigene4882_Richtersius; Unigene7195_Richtersius; Unigene9685_Richtersius	RvY_00868; RvY_00944; RvY_00945; RvY_00946; RvY_01096; RvY_03280; RvY_03957; RvY_16236; RvY_16824; RvY_16825; RvY_18645; RvY_07296; RvY_12093; RvY_12773; RvY_13011; RvY_14505;	nHd.2.3.1.t00353-RA; nHd.2.3.1.t03640-RA; nHd.2.3.1.t03020-RA; nHd.2.3.1.t15389-RA; nHd.2.3.1.t04939-RA; nHd.2.3.1.t00541-RA; nHd.2.3.1.t00542-RA; nHd.2.3.1.t16095-RA; nHd.2.3.1.t09023-RA; nHd.2.3.1.t00352-RA; nHd.2.3.1.t08437-RA; nHd.2.3.1.t03016-RA
SAHS	Secretory abundant heat soluble	0	7	13	11	0	0	0	0	0	0			Unigene2030_Richtersius; Unigene2022_Richtersius; CL4504.Contig1_Richtersius; Unigene10164_Richtersius; Unigene1486_Richtersius; Unigene732_Richtersius; Unigene733_Richtersius	RvY_01561, RvY_02365; RvY_02420; RvY_02421; RvY_02423; RvY_02424; RvY_02430; RvY_02431; RvY_02432; RvY_02437; RvY_02438; RvY_02618; RvY_03768	nHd.2.3.1.t01000-RA; nHd.2.3.1.t05537-RA; nHd.2.3.1.t11961-RA; nHd.2.3.1.t17779-RA; nHd.2.3.1.t17780-RA; nHd.2.3.1.t17781-RA; nHd.2.3.1.t17782-RA; nHd.2.3.1.t18074-RA; nHd.2.3.1.t19251-RA; nHd.2.3.1.t19481-RA; nHd.2.3.1.t20778-RA
MAHS	Mitochondrial Abundant Heat Soluble	0	1	1	1	0	0	0	0	0	0			Unigene2173_Richtersius	RvY_05157	nHd.2.3.1.g03885
Rv LEAM	Mitochondrial Late embryogenesis abundant	0	1	1	1	0	0	0	0	0	0			Unigene9316_Richtersius	RvY_15023	nHd.2.3.1.t12556-RA
Dsup	Damage Supressor	0	0	1	0	0	0	0	0	0	0				RvY_17224
CHAPERONES
Heat Shock Porteins/Molecular Chaperones
HSP90	Heat shock 90kDa proteins	7	3	2	2	3	3	11	5	5	2		CL3879.Contig1_Echiniscoides; CL2500.Contig1_Echiniscoides; Unigene14624_Echiniscoides; Unigene15406_Echiniscoides; Unigene18120_Echiniscoides; Unigene15852_Echiniscoides; Unigene19660_Echiniscoides	Unigene6124_Richtersius; Unigene6123_Richtersius; Unigene3997_Richtersius	RvY_12993; RvY_05327	nHd.2.3.1.t11980-RA; nHd.2.3.1.t00731-RA	Hsp83=FBgn0001233; Gp93 =FBgn0039562; Trap1=FBgn0026761	daf-21=C47E8.5=WBGene00000915; enpl-1=T05E11.3b=WBGene00011480; hsp-75=R151.7=WBGene00020110	HSP90AA1=HGNC:5253; HSP90AB1=HGNC:5258; HSP90B1=HGNC:12028; HSP90AB3P=HGNC:5259; HSP90B2P=HGNC:12099; HSP90AA4P=HGNC:5255; HSP90AB4P=HGNC:32538; HSP90AB2P=HGNC:32537; HSP90AA5P=HGNC:32535; TRAP1=HGNC:16264; HSP90AA2=HGNC:5256	hsp90aa1.1=XB-GENE-495303 ; hsp90aa1.2= XB-GENE-920475 ; hsp90ab1= XB-GENE-495311; hsp90b1=XB-GENE-494760 ; trap1=XB-GENE-999249	hsp90aa1.1=ZDB-GENE-990415-94; hsp90aa1.2=ZDB-GENE-031001-3; hsp90ab1=ZDB-GENE-990415-95; hsp90b1=ZDB-GENE-031002-1; trap1(-the mitochondrial Hsp90 molecular chaperone)=ZFIN:ZDB-GENE-030131-4257	HSC82=SGD:S000004798; HSP82=SGD:S000006161
HSP70	Heat shock 70kDa proteins (HSPA)	12	15	13	69	15	11	17	13	19	14		CL302.Contig5_Echiniscoides; Unigene2342_Echiniscoides; Unigene15418_Echiniscoides; CL1359.Contig2_Echiniscoides; Unigene4539_Echiniscoides; Unigene16949_Echiniscoides; Unigene4540_Echiniscoides+Unigene15138_Echiniscoidesv(same gene); Unigene21004_Echiniscoides; Unigene9312_Echiniscoides+Unigene20769_Echiniscoides+CL4793.Contig1_Echiniscoides+Unigene19382_Echiniscoides; Unigene11234_Echiniscoides…	CL3785.Contig1_Richtersius; Unigene9328_Richtersius; Unigene9596_Richtersius; Unigene9026_Richtersius; CL3502.Contig3_Richtersius; CL2618.Contig1_Richtersius; CL700.Contig1_Richtersius (HSC); Unigene29484_Richtersius; Unigene31122_Richtersius; CL1106.Contig1_Richtersius; Unigene8088_Richtersius+Unigene8087_Richtersius (same gene); Unigene30386_Richtersius; Unigene36893_Richtersius; Unigene22168_R…	RvY_12682; RvY_12994; RvY_14004; RvY_04263; RvY_10061; RvY_01154; RvY_17642; RvY_05471; RvY_11698; RvY_11688;b RvY_15201; RvY_11689; RvY_11696	nHd.2.3.1.t00044-RA; nHd.2.3.1.t02422-RA; nHd.2.3.1.t02426-RA; nHd.2.3.1.t03691-RA; nHd.2.3.1.t03735-RA; nHd.2.3.1.t04261-RA; nHd.2.3.1.t04262-RA; nHd.2.3.1.t04263-RA; nHd.2.3.1.t04264-RA; nHd.2.3.1.t04265-RA; nHd.2.3.1.t05213-RA; nHd.2.3.1.t05214-RA; nHd.2.3.1.t05215-RA; nHd.2.3.1.t05216-RA; nHd.2.3.1.t05217-RA; nHd.2.3.1.t05219-RA; nHd.2.3.1.t05220-RA; nHd.2.3.1.t05223-RA; nHd.2.3.1.t05224-RA; …	Hsc70-4=FBgn0266599; Hsc70-1=FBgn0001216; Hsc70-5=FBgn0001220; Hsc70-3=FBgn0001218; Hsp70Bbb=FBgn0051354; Hsp70Ba=FBgn0013277; Hsp70Bc=FBgn0013279; Hsp70Bb=FBgn0013278; Hsp70Ab=FBgn0013276; Hsp70Aa=FBgn0013275; Hsp68=FBgn0001230; Hsc70-2=FBgn0001217; Hsc70Cb=FBgn0026418; CG2918=EG:25E8.1=FBgn0023529; CG7182=FBgn0035878	26D10.3=CE09682=WBGene00002005; CELE_F44E5.4=CE18679=WBGene00009692; hsp-70=C12C8.1=CE08110=WBGene00002026; hsp-3=C15H9.6a=CE08177=WBGene00002007; hsp-4=F43E2.8a=CE07244=WBGene00002008; hsp-6=C37H5.8=CE08631=WBGene00002010; CELE_F11F1.1=CE23645=WBGene00008714; stc-1=WBGene00006059=CELE_F54C9.2; CELE_T14G8.3=WBGene00011771; CELE_T24H7.2=WBGene00020781; C30C11.4=WBGene00016250	HGNC:=19022=HSPA12A; HGNC:=11375=HSPA13; HGNC:=29526=HSPA14; HGNC:=5232=HSPA1A; HGNC:=5234=HSPA1L; HGNC:=5235=HSPA2; HGNC:=5237=HSPA4; HGNC:=17041=HSPA4L; HGNC:=5238=HSPA5; HGNC:=5239=HSPA6; HGNC:=5240=HSPA7; HGNC:=5241=HSPA8; HGNC:=5244=HSPA9; HGNC:=16969=HSPH1; HGNC:=16931=HYOU1; HGNC:=5233=HSPA1B; HGNC:=16193=HSPA12B	hsp70=XB-GENE-485626 ; hspa1a=XB-GENE-5842877 ; hspa1l=XB-GENE-6045069 ; hspa1b=XB-GENE-5915622 ; hspa2=XB-GENE-992125 ; hspa4= XB-GENE-952769 ; hspa5=XB-GENE-480060 ; hspa8=XB-GENE-955426 ; hspa9=XB-GENE-960228 ; hspa12a=XB-GENE-959285 ; hspa12b=XB-GENE-1003961 ; hspa13=XB-GENE-963595 ; hspa14=Gene ID XB-GENE-5932856 ;	hsp70.1= ZDB-GENE-990415-91; hsp70.3= ZDB-GENE-110713-1; hsp70l= ZDB-GENE-050321-1; hspa8= ZDB-GENE-990415-92; hsc70= ZDB-GENE-040426-1221; hspa5= ZDB-GENE-031001-11; hspa8l= ZDB-GENE-031217-2; hspa9= ZDB-GENE-030828-12; hspa4a= ZDB-GENE-040426-2832; hspa4b= ZDB-GENE-030131-6018; hspa4l=ZDB-GENE-030131-2412; hspa14= ZDB-GENE-041210-73; hspa13= ZDB-GENE-070410-58; hyou1= ZDB-GENE-030131-5344; si:d…	Cytosolic HSP70: SSA1=SGD:S000000004; SSA2=SGD:S000000004; SSA3=SGD:S000000171; SSA4=SGD:S000000905; SSB1=SGFD:S000002388; SSB2=SGD:S000005153; SSE1=SGD:S000006027; SSE2=SGD:S000000373; SSZ1=SGD:S000001106 mitochondrial: SSC1=SGD:S000003806; SSQ1=SGD:S000004361; ECM10=SGD:S000000756 endoplasmatic reticulum: KAR2=SGD:S000003571; LHS1= SGD:S000001556
HSP60	heat shock protein family D (Hsp60) member 1	1	1	1	1	4	1	1	1	1	1		Unigene9416_Echiniscoides	Unigene4323_Richtersius	RvY_09959	nHd.2.3.1.t11253-RA	Hsp60B=FBgn0011244; Hsp60C = FBgn0031728; Hsp60A=FBgn0015245; Hsp60D=FBgn0032525	hsp-60=WBGene00002025 =Y22D7AL.5	HSPD1=HGNC:5261	hspd1=XENBASE:XB-GENE-980059	hspd1=ZFIN:ZDB-GENE-021206-1	HSP60=SGD:S000004249
HSP40	DNAJ (HSP40) heat shock proteins	31	39	34	36	44	33	49	43	57	25		CL118.Contig1_Echiniscoides; Unigene7102_Echiniscoides; CL1830.Contig1_Echiniscoides; Unigene442_Echiniscoides; Unigene7346_Echiniscoides; Unigene626_Echiniscoides; Unigene12365_Echiniscoides; Unigene4598_Echiniscoides; Unigene7900_Echiniscoides; Unigene9448_Echiniscoides; Unigene6622_Echiniscoides; Unigene2404_Echiniscoides; Unigene463_Echiniscoides; Unigene9699_Echiniscoides; CL4367.Contig1_Ech…	Unigene4139_Richtersius; Unigene2287_Richtersius; Unigene9745_Richtersius; Unigene3441_Richtersius; Unigene8858_Richtersius; Unigene2462_Richtersius; Unigene10081_Richtersius; Unigene6613_Richtersius; Unigene6604_Richtersius; Unigene6603_Richtersius; Unigene8740_Richtersius; Unigene10519_Richtersius; Unigene7882_Richtersius; Unigene1418_Richtersius; Unigene4893_Richtersius; Unigene10599_Richtersi…	RvY_09597; RvY_05229; RvY_12958; RvY_17039; RvY_07678; RvY_03287; RvY_06637; RvY_05877; RvY_08009; RvY_07684; RvY_02537; RvY_00671; RvY_02530; RvY_01572; RvY_11867; RvY_17042; RvY_06477; RvY_10168;RvY_17511; RvY_02226; RvY_09137; RvY_17037; RvY_10421; RvY_03455; RvY_08781; RvY_18284; RvY_00800; RvY_04606; RvY_17200; RvY_09338; RvY_15962; RvY_15382; RvY_00929; RvY_18256	nHd.2.3.1.t09484-RA; nHd.2.3.1.t00168-RA; nHd.2.3.1.t08910-RA; nHd.2.3.1.t19468-RA; nHd.2.3.1.t04185-RA; nHd.2.3.1.t08841-RA; nHd.2.3.1.t03004-RA; nHd.2.3.1.t12606-RA; nHd.2.3.1.t07268-RA; nHd.2.3.1.t08277-RA; nHd.2.3.1.t08364-RA; nHd.2.3.1.t03073-RA; nHd.2.3.1.t00545-RA; nHd.2.3.1.t13315-RA; nHd.2.3.1.t12528-RA; nHd.2.3.1.t14459-RA; nHd.2.3.1.t06435-RA; nHd.2.3.1.t00751-RA; nHd.2.3.1.t07512-RA; …	FBgn0039116=CG10375; FBgn0037051=CG10565; DnaJ-1=FBgn0263106=CG10578; FBgn0037544=CG11035; aux=FBgn0037218=CG1107; FBgn0035273=CG12020; FBgn0037252=CG14650; FBgn0037882=CG17187; jdp=FBgn0027654=CG2239; FBgn0030207=CG2887; FBgn0050156=CG30156; FBgn0038195=CG3061; FBgn0052640=CG32640; Hsc20=FBgn0263606=CG34246; FBgn0058178=CG40178; shv=FBgn0031256=CG4164; DnaJ-60=FBgn0260775=CG42567; FBgn0263027=CG…	dnj-1=B0035.14=WBGene00001019; dnj-10=F22B7.5=WBGene00001028; dnj-11=F38A5.13=WBGene00001029; dnj-12=F39B2.10=WBGene00001030; dnj-13=F54D5.8=WBGene00001031; dnj-14=K02G10.8=WBGene00001032; dnj-15=K08D10.2=WBGene00001033; dnj-16=R74.4=WBGene00001034; dnj-17=T03F6.2=WBGene00001035; dnj-18=T04A8.9=WBGene00001036; dnj-19=T05C3.5=WBGene00001037; dnj-2=B0035.2=WBGene00235095; dnj-20=T15H9.7=WBGene00001…	HGNC:5229=DNAJA1; HGNC:14884=DNAJA2; HGNC:11808=DNAJA3; HGNC:14885=DNAJA4; HGNC:5270=DNAJB1; HGNC:14889=DNAJB11; HGNC:14891=DNAJB12; HGNC:30718=DNAJB13; HGNC:25881=DNAJB14; HGNC:5228=DNAJB2; HGNC:32397=DNAJB3; HGNC:14886=DNAJB4; HGNC:14887=DNAJB5; HGNC:14888=DNAJB6; HGNC:24986=DNAJB7; HGNC:23699=DNAJB8; HGNC:6968=DNAJB9; HGNC:20090=DNAJC1; HGNC:24637=DNAJC10; HGNC:25570=DNAJC11; HGNC:28908=DNAJC1…	dnaja1=XB-GENE-976936; dnaja2=XB-GENE-998337; dnaja3=XB-GENE-5718163; dnaja4.1=XB-GENE-1001743; dnaja4.2=XB-GENE-5891666; dnajb1=XB-GENE-1003017; dnajb2=XB-GENE-951530; dnajb4=XB-GENE-1007708; dnajb5=XB-GENE-995211; dnajb6=XB-GENE-972413; dnajb9=XB-GENE-493656; dnajb11=XB-GENE-5742111; dnajb12=XB-GENE-944288; dnajb13=XB-GENE-996716; dnajb14=XB-GENE-952313; dnajc1=XB-GENE-950431; dnajc2=XB-GENE-96…	dnajb2= ZDB-GENE-061013-537; dnajb6b= ZDB-GENE-040426-1122; dnajb5= ZDB-GENE-070705-308; dnajb4= ZDB-GENE-040801-192; dnajb6a= ZDB-GENE-040718-45; dnajc5ga= ZDB-GENE-030131-1583; dnaja3b= ZDB-GENE-040115-3; dnajc21= ZDB-GENE-030131-8928; dnajb1b= ZDB-GENE-030131-5455; dnajb9a= ZDB-GENE-050626-115; dnajb11= ZDB-GENE-031113-9; dnaja3a= ZDB-GENE-030131-7837; dnajc5gb= ZDB-GENE-040426-1238; dnaja1l= …	APJ1=S000005021; CAJ1=SGD:S000000850; CWC23 = SGD:S000003096; DJP1= SGD:S000001443; ERJ5= SGD:S000001937; HLJ1=SGD:S000004771 ; JAC1=SGD:S000002986; JEM1=SGD:S000003609; JID1=SGD:S000006265; JJJ1=SGD:S000005171; JJJ2=SGD:S000003698; JJJ3=SGD:S000003858; JLP1=SGD:S000003980; JLP2=SGD:S000004739; MDJ1= SGD:S000001878; MDJ2=SGD:S000005272; PAM16=SGD:S000003640; PAM18=SGD:S000003998; SCJ1=SGD:S000004…
HSP20	Small heat shock proteins (HSPB)	4	7	8	8	11	16	11	14	13	2		CL1058.Contig1_Echiniscoides; Unigene3454_Echiniscoides; Unigene3068_Echiniscoides; Unigene10096_Echiniscoides+Unigene10094_Echiniscoides+CL80.Contig1_Echiniscoides (same gene)	Unigene8426_Richtersius; Unigene6172_Richtersius; Unigene2135_Richtersius; Unigene9781_Richtersius; Unigene3784_Richtersius; Unigene2982_Richtersius; Unigene14921_Richtersius	RvY_17905 RvY_15789 RvY_01018; RvY_13475; RvY_0396 ; RvY_08665; RvY_01054; RvY_18177.1	nHd.2.3.1.t19144-RA; nHd.2.3.1.t02776-RA; nHd.2.3.1.t03598-RA; nHd.2.3.1.t07191-RA; nHd.2.3.1.t09271-RA; nHd.2.3.1.t09958-RA; nHd.2.3.1.t11143-RA; nHd.2.3.1.t05720-RA	Hsp26=FBgn0001225; Hsp23=FBgn0001224; Hsp22= FBgn0001223; Hsp27= FBgn0001226; CG4461=FBgn0035982; CG14207= FBgn0031037; CG13133=FBgn0032181; CG7409 =FBgn0035817; Hsp67Ba=FBgn0001227; Hsp67Bc=FBgn0001229; l(2)efl=FBgn0011296	HSP-25=WBGene00002023=WP:CE02466; hsp-17=F52E1.7=WBGene00002021; hsp-12.2=WBGene00002011=C14B9.1.1=WP:CE00072; sip-1=WBGene00004798=F43D9.4=WP:CE00994; hsp-16.41=Y46H3A.2=WBGene00002018=WP:CE22003; CELE_F08H9.4=WP:CE09268=WBGene00008592; CELE_Y55F3BR.6=WBGene00021943=WP:CE39864; hsp-16.48=T27E4.9=WBGene00002020=WP:CE14251; hsp-16.11=T27E4.8=WBGene00002015=WP:CE14249; hsp-16.2=Y46H3A.3b=WBGene0000…	CRYAA=HGNC:2388; CRYAB =HGNC:2389' HSPB1 =HGNC:5246; HSPB6 =HGNC:26511; HSPB2 =HGNC:5247; HSPB8 =HGNC:30171; HSPB3 =HGNC:5248; HSPB7 =HGNC:5249; HSPB9=HGNC:30589 ; HSPB11 =HGNC:25019; ODF1=HGNC:8113	cryaa=XENBASE:XB-GENE-5940571; cryab=XENBASE:XB-GENE-971379; hspb3=XENBASE:XB-GENE-969539; hspb2=XENBASE:XB-GENE-940436; hspb1= XB-GENE-480320; hspb6=XB-GENE-876273; hspb7=XB-GENE-940546; hspb8=XB-GENE-945643; hspb11=XB-GENE-948264; hspbap1 = XB-GENE-997370; hspbp1 =XB-GENE-1007205; hsp30c = XB-GENE-5764040; hsp30d =XB-GENE-5917036; hsp30e= XB-GENE-5755528	cryaa= ZDB-GENE-020508-1; cryaba= ZDB-GENE-991119-2; cryabb= ZDB-GENE-040718-419; hspb6=ZFIN:ZDB-GENE-080214-7; hspb1= ZDB-GENE-030326-4; hspb11 = ZDB-GENE-030131-5148; hspb15= ZDB-GENE-080214-5; hspb2= ZDB-GENE-050417-260; hspb9= ZDB-GENE-080214-6; hspb8= ZDB-GENE-030131-2480; hspb7= ZDB-GENE-041010-136; hspb3= ZDB-GENE-070705-338; hspb12= ZDB-GENE-030131-2741	HSP26=SGD:S000000276; HSP42=SGD:S000002578
HSP10	heat shock protein family E (Hsp10)	1	0	1	1	2	1	1	1	1	1		Unigene8417_Echiniscoides + Unigene8416_Echiniscoides + CL78.Contig1_Echiniscoides (same gene)		RvY_09960	nHd.2.3.1.t11254-RA	CG9920=FBgn0038200; CG11267=FBgn0036334	WBGene00021248=Y22D7AL.10	HSPE1=HGNC:5269	hspe1=XENBASE:XB-GENE-963412	hspe1=ZFIN:ZDB-GENE-000906-2	HSP10=SGD:S000005546
RNA/DNA Chaperones-Cold Shock Domain
CSP	Cold Shock Protein	1	0	0	0	0	0	0	0	0	0		CL4937.Contig1_Echiniscoides
lin28	lin-28	0	0	0	0	1	2	2	2	2	0						lin-28=FBgn0035626=CG17334	WBGene00018838=F54G2.2; F02E9.2=WBGene00003014	Lin28A=HGNC:15986; lin28B=HGNC:32207	lin28a=XENBASE:XB-GENE-491384 ; lin28b=XENBASE:XB-GENE-1218969	lin28a=ZDB-GENE-040426-747; lin28b=ZDB-GENE-140811-1
Y-box (YB)	Y-box binding protein	1	1	1	1	1	4	3	3	1	0		CL2516.Contig1_Echiniscoides=Ybox	CL107.Contig1_Richtersius	RvY_14228	nHd.2.3.1.t02824-RA	FBgn0022959=YPS ypsilon schachtel	cey-1 =F33A8.3=WBGene00000472; cey-2 = F46F11.2=WBGene00000473; cey-3 = M01E11.5=WBGene00000474; cey-4 =Y39A1C.3=WBGene00000475	HGNC:8014=YBX1; HGNC:17948=YBX2; HGNC:2428=YBX3	ybx1=XENBASE:XB-GENE-480746; ybx2=XENBASE:XB-GENE-5798907; ybx3=XENBASE:XB-GENE-1007558	ybx1=ZDB-GENE-000629-3
DNA REPAIR
Tp53 family
Tp53	tumor protein p53	0	1	1	1	1	1	1	1	1	0			Unigene10382_Richtersius	RvY_09406	nHd.2.3.1.t02164-RA	p53 = FBgn0039044 =CG33336	WBGene00000467=F52B5.5	TP53=HGNC:11998	tp53=XB-GENE-484286	tp53=ZFIN ID: ZDB-GENE-990415-270
p63/p73	tumor protein p63 / tumor protein p73	0	0	0	0	0	0	2	2	2	0								HGNC:15979 = to63; HGNC:12003 = tp73	tp63=XENBASE:XB-GENE-479868; tp73=XENBASE:XB-GENE-482857	tp63=ZFIN:ZDB-GENE-030819-1 ; tp73=ZFIN:ZDB-GENE-030814-2
Base excision repair (BER)
UNG	Uracil-DNA glycosulase	1	1	1	1	1	1	1	1	2	1		Unigene9530_Echiniscoides	CL1652_Richtersius	RvY_09015	nHd.2.3.1.t10869-RA	UDG = FBgn0003945	ung-1=WBGene00013241 =Y56A3A.29a	UNG=HGNC:12572	ung=XENBASE:XB-GENE-960119	unga=ZFIN:ZDB-GENE-040426-900; ungb=ZFIN:ZDB-GENE-070705-360	UNG1=SGD:S000004483
XRCC1	X-ray repair cross complementing 1	1	1	1	1	1	0	1	1	1	0		CL3990_Echiniscoides	Unigene10074_Richtersius	RvY_00684	nHd.2.3.1.t12488-RA	FBgn0026751		HGNC:12828	xrcc1=XENBASE:XB-GENE-968809	xrcc1=ZFIN:ZDB-GENE-040822-30	0
XRCC3	X-ray repair cross complementing 3	1	1	0	1	1	0	1	1	1	1		Unigene12471_Echiniscoides	CL1132_Richtersius		nHd.2.3.1.t13605-RA	FBgn0003480= CG3325		HGNC:12830	xrcc3=XENBASE:XB-GENE-1016741	xrcc3=ZFIN:ZDB-GENE-050320-116	RAD57=SGD:S000002411
XRCC2	X-ray repair cross complementing 2	1	1	1	1	1	0	1	1	1	0		Unigene4643_Echiniscoides	CL3797.Contig3_Richtersius	RvY_09674	nHd.2.3.1.t02079-RA	FBgn0030931 = CG6318		HGNC:12829	xrcc2=XENBASE:XB-GENE-6083458	xrcc2=ZFIN: ZDB-GENE-121029-1	0
PNKP	polynucleotide kinase 3'-phosphatase	1	1	1	1	1	1	1	1	1	1		Unigene4953_Echiniscoides	Unigene5116_Richtersius	RvY_19109	nHd.2.3.1.t14965-RA	CG9601 = FBgn0037578	WBGene00009010=F21D5.5	HGNC:9154	pnkp=XENBASE:XB-GENE-5953796	pnkp=ZFIN:ZDB-GENE-061013-433	TPP1=SGD:S000004765
Tdp1	tyrosyl-DNA phosphodiesterase 1	1	1	1	1	1	1	1	1	1	1		Unigene7358_Echiniscoides + Unigene7420_Echiniscoides	CL1575.Contig1_Richtersius	RvY_13372,	nHd.2.3.1.t03685-RA + nHd 2.3.1 t21983-RA (same gene)	gkt= FBgn0260817= CG8825	WBGene00018678=F52C12.1	HGNC:18884	tdp1=XENBASE:XB-GENE-950568	tdp1=ZFIN:ZDB-GENE-090909-1	TDP1=SGD:S000000427
APTX	aprataxin	0	2	2	2	1	0	1	1	1	1			Unigene3487_Richtersius; CL2995.Contig2_Richtersius	RvY_07335; RvY_12797	nHd.2.3.1.t02866; nHd.2.3.1.t09497	FBgn0038704=CG5316		HGNC:15984	aptx=XENBASE:XB-GENE-1015068	aptx=ZFIN:ZDB-GENE-040628-2	HNT3=SGD:S000005784
POLB	DNA polymerase beta	0	1	1	1	0	0	1	1	1	1			Unigene10208_Richtersius	RvY_16412	nHd.2.3.1.t08957-RA			HGNC:9174	polb=XENBASE:XB-GENE-999698	polb=ZFIN:ZDB-GENE-040830-1	POL4=SGD:S000000607
POLD	DNA polymerase δ	3	4	4	4	2	3	4	3	3	2		CL357.Contig1_Echiniscoides; CL3936.Contig1_Echiniscoides+CL3936.Contig2_Echiniscoides (same gene); Unigene1511_Echiniscoides	Unigene1385_Richtersius; Unigene1564; CL4237 .Contig1_Richtersius+CL4237 .Contig2+CL4237 .Contig3_Richtersius (same gene); CL36.Contig1_Richtersius+CL36.Contig2_Richtersius (same gene)	RvY_17293; RvY_05268; RvY_15062; RvY_15346	nHd.2.3.1.t14445; nHd.2.3.1.t02291-RA; nHd.2.3.1.t15907-RA; nHd.2.3.1.t02853-RA	FBgn0263600=CG5949; CG12018=FBgn0027903	WBGene00008645=F10C2.4; WBGene00008722=F12F6.7; WBGene00011016=R04F11.3	HGNC:9175=POLD1; HGNC:9176=POLD2; HGNC:20932=POLD3; HGNC:14106=POLD4	pold1=XENBASE:XB-GENE-1002131; pold2=XENBASE:XB-GENE-999387; pold3=XENBASE:XB-GENE-1017222;	pold1=ZFIN:ZDB-GENE-060429-1; pold3=ZFIN:ZDB-GENE-060512-59; si:dkey-28b4.7=ZFIN:ZDB-GENE-050506-118	POL3=SGD:S000002260; POL31=SGD:S000003766;
POLE	DNA polymerase epsilon	5	8	5	5	2	3	4	4	3	4		Unigene9058_Echiniscoides; Unigene14424_Echiniscoides; Unigene15048_Echiniscoides; Unigene3269_Echiniscoides; Unigene6527_Echiniscoides	Unigene15178_Richtersius; Unigene16873_Richtersius; Unigene8741_Richtersius + Unigene16461_Richtersius (same gene) ; Unigene15383_Richtersius + CL185.Contig2_Richtersius (same gene) ; CL4357.Contig2_Richtersius; Unigene6472_Richtersius; Unigene9847_Richtersius ; Unigene11731_Richtersius	RvY_01155; RvY_01372; RvY_07091; RvY_11381; RvY_07317	nHd.2.3.1.t08525-RA; nHd.2.3.1.t16432-RA; nHd.2.3.1.t03283-RA; nHd.2.3.1.t00350-RA; nHd.2.3.1.t04079-RA+nHd.2.3.1.t04080-RA+nHd.2.3.1.t04081-RA (same gene) these three belong to the same gene!!	FBgn0264326; FBgn0035644	WBGene00009368=F33H2.5; WBGene00017237 = F08B4.5; WBGene00020823; T26A5.8	HGNC:9177=POLE; HGNC:9178=POLE2; HGNC:13546=POLE3; HGNC:18755=POLE4	pole=XENBASE:XB-GENE-1011589; pole2=XENBASE:XB-GENE-973812; pole3=XENBASE:XB-GENE-6455325; pole4=XENBASE:XB-GENE-5722002	pole2=ZFIN:ZDB-GENE-020419-16; pole3=ZFIN:ZDB-GENE-040426-1773; pole4=ZFIN:ZDB-GENE-050522-309	POL2=SGD:S000005206, DPB2=SGD:S000006379; DPB4=SGD:S000002528; DPB3=SDG:S000000482
FEN1	flap structure-specific endonuclease 1	1	3	1	1	1	1	1	1	1	1		CL4839_Echiniscoides	CL1894_Richtersius; Unigene16_Richtersius; Unigene11606_Richtersius	RvY_10238	nHd.2.3.1.t00621-RA	FBgn0025832 = CG8648	WBGene00000794 =Y47G6A.8	HGNC:3650	fen1=XENBASE:XB-GENE-955518	fen1=ZFIN:ZDB-GENE-031112-11	RAD27=SGD:S000001596
PCNA	proliferating cell nuclear antigen	1	2	2	2	2	1	1	1	1	1		Unigene6755_Echiniscoides	CL2589.Contig2_Richtersius; CL344.Contig3_Richtersius	RvY_05631; RvY_10246	nHd.2.3.1.t06514-RA + nHd.2.3.1.t06515-RA (same gene); nHd.2.3.1.t09897-RA + nHd.2.3.1.t20199-RA (same gene)	CG9193=FBgn0005655; CG10262=FBgn0032813	WBGene00003955 = CELE_W03D2.4	HGNC:8729	pcna=XENBASE:XB-GENE-972522	pcna=ZFIN:ZDB-GENE-000210-8	POL30=SGD:S000000292
PARP1-4	poly(ADP-ribose) polymerase	2	5	4	6	1	2	4	4	2	0		Unigene692_Echiniscoides; Unigene10503_Echiniscoides	Unigene2185_Richtersius; Unigene3742_Richtersius; Unigene3744_Richtersius + Unigene3743_Richtersius (same gene); Unigene4349_Richtersius; CL2795.Contig1_Richtersius	RvY_05505; RvY_05504; RvY_08263; RvY_18641	nHd.2.3.1.t00356-RA; nHd.2.3.1.t00455-RA; nHd.2.3.1.t00852-RA; nHd.2.3.1.t01828-RA; nHd.2.3.1.t01830-RA; nHd.2.3.1.t19532-RA + nHd.2.3.1.t01571-RA (same gene)	FBgn0010247= CG40411	WBGene00004049=Y71F9AL.18; WBGene00004050=E02H1.4	HGNC:270 =PARP1; HGNC:272 =PARP2; HGNC:273 =PARP3; HGNC:271 =PARP4	parp1=XENBASE:XB-GENE-974935; parp2=XENBASE:XB-GENE-1001702; parp3=XENBASE:XB-GENE-987109; parp4=XENBASE:XB-GENE-990903	parp2=ZFIN:ZDB-GENE-031113-6; parp4=ZFIN:ZDB-GENE-070912-387
Mismatch repair (MMR)
MSH2	mutS homolog 2	1	2	1	1	1	1	1	1	1	1		Unigene10309_Echiniscoides	CL3293.Contig1_Richtersius; Unigene7372_Richtersius + Unigene7373_Richtersius (same gene)	RvY_05440	nHd.2.3.1.t05387-RA	FBgn0015546 =CG4215	WBGene00003418=H26D21.2	HGNC: 7325=MSH2	msh2=XENBASE:XB-GENE-977518	msh2=ZFIN:ZDB-GENE-040426-2932	MSH2=SGD:S000005450
MSH6	mutS homolog 6	1	1	1	1	1	1	1	1	1	1		CL496.Contig2_Echiniscoides+CL496.Contig1_Echiniscoides	CL4194.Contig1_Richtersius	RvY_14550	nHd.2.3.1.t02003-RA	FBgn0036486=CG7003	WBGene00003422=Y47G6A.11	HGNC:7329=MSH6	msh6=XENBASE:XB-GENE-986638	msh6=ZFIN:ZDB-GENE-020905-3	MSH6=SGD:S000002504
MSH3	mutS homolog 3	0	0	0	0	0	0	1	1	1	1								HGNC:7326=MSH3	msh3=XENBASE:XB-GENE-1014070	msh3=ZFIN:ZDB-GENE-060526-307	MSH3=SGD:S000000688
MSH4	mutS homolog 4	2	5	1	3	0	1	1	1	1	1		CL4668.Contig1_Echiniscoides; Unigene1806_Echiniscoides	Unigene16956_Richtersius; Unigene32225_Richtersius; Unigene21259_Richtersius; Unigene23036_Richtersius; Unigene27692_Richtersius	RvY_07994	nHd.2.3.1.t09495-RA; nHd.2.3.1.t12860-RA; nHd.2.3.1.t12862-RA		WBGene00001872 = ZK1127.11	HGNC:7327=MSH4	msh4=XENBASE:XB-GENE-987938	msh4=ZDB-GENE-131121-643	MSH4=SGD:S000001891
MSH5	mutS homolog 5	1	1	1	1	0	1	1	1	1	1		Unigene6242_Echiniscoides	CL3690.Contig1_Richtersius+CL3690.Contig2_Richtersius	RvY_09339	nHd.2.3.1.t04831-RA		WBGene00003421 = F09E8.3	HGNV:7328=MSH5	msh5=XENBASE:XB-GENE-480355	msh5=ZFIN:ZDB-GENE-131127-632	MSH5=SGD:S000002313
MLH1	mutL homolog 1	1	2	1	1	1	1	1	1	1	1		Unigene274_Echiniscoides	Unigene13623_Richtersius; Unigene23313_Richtersius	RvY_11263	nHd.2.3.1.t08218-RA	FBgn0011659=CG11482	WBGene00003373=T28A8.7	HGNC:7127=MLH1	mlh1=XENBASE:XB-GENE-5838711	mlh1-ZFIN:ZDB-GENE-040426-1600	MLH1=SGD:S000004777
PMS2	PMS1 homolog 2, mismatch repair system component	4	1	1	3	1	1	1	1	1	1		CL2479.Contig1_Echiniscoides; Unigene13722_Echiniscoides; Unigene2421_Echiniscoides; Unigene18025_Echiniscoides	CL594.Contig1_Richtersius+CL594.Contig2_Richtersius+CL594.Contig3_Richtersius+CL594.Contig4_Richtersius	RvY_08678	nHd.2.3.1.t08919-RA + nHd.2.3.1.t18177-RA (same gene); nHd.2.3.1.t15249-RA; nHd.2.3.1.t15251-RA	FBgn0011660 =CG8169	WBGene00004064=H12C20.2	HGNC:9122=PMS2	pms2=XENBASE:XB-GENE-998793	pms2=ZDB-GENE-030131-686	pms1=SGD:S000005026
MLH3	mutL homolog 3	0	2	1	0	0	0	1	1	1	1			Unigene15938_Richtersius; Unigene37849_Richtersius	RvY_09424				HGNC:7128=MLH3	mlh3=XENBASE:XB-GENE-991852	mlh3=ZFIN:ZDB-GENE-060810-45	MLH3=SGD:S000006085
Exo1	exonuclease 1	0	1	1	1	1	1	1	1	1	1			Unigene5099_Richtersius	RvY_06935	Hd.2.3.1.t16424-RA	tos=CG10387=FBgn0015553	WBGene00009731=F45G2.3	HGNC:3511 =EXO1	exo1=XENBASE:XB-GENE-982078	exo1=ZFIN:ZDB-GENE-040426-2828	EXO1=SGD:S000005559
RFC	replication factor C	5	5	5	5	5	5	5	5	5	5		Unigene7014_Echiniscoides; Unigene9909_Echiniscoides; Unigene689_Echiniscoides; Unigene8164_Echiniscoides; Unigene161_Echiniscoides	Unigene4471_Richtersius; Unigene10499_Richtersius; Unigene6343_Richtersius; CL1910_Richtersius; Unigene9124_Richtersius+CL566.Conitg9_Richtersius (same gene)	RvY_15928; RvY_14129; RvY_05219; RvY_05316; RvY_00415	nHd.2.3.1.t17416-RA; nHd.2.3.1.t01051-RA; nHd.2.3.1.t09439-RA; nHd.2.3.1.t15165-RA; nHd.2.3.1.t01033-RA	CG1119 (Gnf1)=FBgn0004913; CG14999(RfC4)=FBgn0260985; CG5313=(RfC3)=FBgn0032244; CG6258=RfC38= FBgn0028700; CG8142= FBgn0030871	WBGene00004339=C39E9.13; WBGene00004337=C54G10.2; WBGene00004340=F31E3.3; WBGene00018409=F44B9.8; WBGene00004338=F58F6.4	HGNC:9969=RFC1; HGNC:9970=RFC2; HGNC:9971=RFC3; HGNC:997= RFC4; HGNC:9973=RFC5	rfc1=XB-GENE-964734; rfc2=XB-GENE-999114; rfc3=XB-GENE-984444; rfc4=XB-GENE-955724; rfc5=XB-GENE-1016200	rfc1=ZFIN:ZDB-GENE-070410-99; rfc2=ZDB-GENE-050306-29; rfc3=ZDB-GENE-020809-3; rfc4=ZDB-GENE-040824-3; rfc5=ZDB-GENE-040907-1	RFC1=SGD:S000005743; RFC2=SGD:S000003829; RFC3=SGD:S000005234; RFC4=SGD:S000005454; RFC5=SGD:S000000291
PCNA (see details in BER)	proliferating cell nuclear antigen
Nucleotide excision repair (NER)
XPC	XPC complex subunit, DNA damage recognition and repair factor	1	1	2	1	1	1	1	1	1	2		Unigene12153_Echiniscoides	Unigene6894_Richtersius	RvY_10414; RvY_05493	nHd.2.3.1.t04563-RA	FBgn0004698= CG8153	WBGene00022296=Y76B12C.2	HGNC:12816	xpc=XENBASE:XB-GENE-991259	xpc=ZFIN:ZDB-GENE-030131-8461	RAD24=SGD:S000000964, RAD34=SGD:S000002722
CETN2	centrin 2	2	1	1	1	2	1	1	3	3	1		Unigene6074_Echiniscoides; Unigene6602_Echiniscoides	CL4548.Contig1_Richtersius+CL4548.Contig2_Richtersius	RvY_00328	nHd.2.3.1.t11462-RA	FBgn0040010 = CG17493; FBgn0051802 = CG31802	WBGene00011145 = R08D7.5	HGNC:1867	xetn1=XENBASE:XB-GENE-967617; cetn3=XENBASE:XB-GENE-1001054; cetn4=XENBASE:XB-GENE-920656	cetn2=ZFIN:ZDB-GENE-091118-94; cetn3=ZFIN:ZDB-GENE-050522-152; cetn4=ZFIN:ZDB-GENE-030826-21	CDC31=SGD:S000005783
Rad23	Rad23	1	2	2	3	1	1	2	1	3	1		Unigene1188_Echiniscoides	Unigene3291_Richtersius; CL2076.Contig1_Richtersius	RvY_00385; RvY_02775	nHd.2.3.1.t16245-RA, nHd.2.3.1.t20609-RA; nHd.2.3.1.t14481-RA	FBgn0026777= CG1836	WBGene00013924=ZK20.3	HGNC:9812; HGNC:9813	rad23b=XENBASE:XB-GENE-984319	rad23aa=ZFIN:ZDB-GENE-040808-59; rad23ab=ZFIN:ZDB-GENE-051113-160; rad23b=ZFIN:ZDB-GENE-040426-1487	RAD23=SGD:S000000763
DDB	damage specific DNA binding protein (XPE)	2	3	2	2	1	1	2	2	2	1		Unigene10432_Echiniscoides; Unigene12192_Echiniscoides	Unigene8585_Richtersius; Unigene8586_Richtersius; CL3035.Contig1_Richtersius+CL3035.Contig2_Richtersius	RvY_02782; RvY_14007	nHd.2.3.1.t06091-RA; nHd.2.3.1.t16522-RA	pic=FBgn0260962= CG7769	WBGene00010890 =M18.5	HGNC:2717; HGNC:2718	ddb1=XENBASE:XB-GENE-967908; ddb2=XENBASE:XB-GENE-971828	ddb1=ZFIN:ZDB-GENE-040426-1272; ddb2=ZFIN:ZDB-GENE-050419-169	RSE=SGD:S000004513
GTF2H1/TFIIH1	general transcription factor IIH subunit 1	1	2	1	1	1	1	1	1	1	1		Unigene11485_Echiniscoides	Unigene4417_Richtersius; CL2824.Contig1+CL2824.Contig2+CL2824.Contig3	RvY_04833	nHd.2.3.1.t04355-RA	FBgn0033929 = CG8151 = Tfb1	WBGene00019821 = R02D3.3	HGNC:4655 =GTF2H1	gtf2h1=XENBASE:XB-GENE-975300	gtf2h1=ZFIN:ZDB-GENE-040912-164	TFB1=SGD:S000002719
GTF2H2/TFIIH2	general transcription factor IIH subunit 2	1	1	1	1	1	1	3	1	1	1		Unigene11286_Echiniscoides	Unigene5831_Richtersius	RvY_07611	nHd.2.3.1.t12010-RA	Ssl1=CG11115 = FBgn0037202	WBGene00011814 = T16H12.4	HGNC:4656=GTF2H2; HGNC:31394=GTF2H2C; HGNC:35418=GTF2H2C_2	gtf2h2=XENBASE:XB-GENE-1002369	gtf2h2=ZDB-GENE-030131-1959	SSL1=SGD:S000003995
GTF2H3/TFIIH3	general transcription factor IIH subunit 3	1	1	1	1	1	1	1	1	1	1		Unigene7768_Echiniscoides	CL940.Contig1_Richtersius; CL940.Contig2_Richtersius; CL940.Contig3_Richtersius; CL940.Contig4_Richtersius	RvY_13493	nHd.2.3.1.t12561-RA	FBgn0031309 = CG5041 = Tfb4	WBGene00014230 = ZK1128.4	HGNC:4657=GTF2H3	gtf2h3=XENBASE:XB-GENE-952722	gtf2h3=ZDB-GENE-040718-302	TFB4=SGD:S000006260
GTF2H4/TFIIH4	general transcription factor IIH subunit 4	1	3	1	1	1	1	1	1	1	1		Unigene7888_Echiniscoides	CL1167_Richtersius; CL2897_Richtersius; Unigene9274_Richtersius	RvY_17806	nHd.2.3.1.t17011-RA	mrn = FBgn0261109 = CG7764	WBGene00013529=Y73F8A.24	HGNC:4658=GTF2H4	gtf2h4=XENBASE:XB-GENE-5871042	gtf2h4=ZDB-GENE-030131-6779	TFB2=SGD:S000006043
CDK7	cyclin dependent kinase 7	2	3	2	1	1	1	1	1	1	1		Unigene9793_Echiniscoides; Unigene8146_Echiniscoides	CL1015.Contig1_Richtersius; CL4567.Contig1+2_Richtersius (same gene); Unigene3385_Richtersius	RvY_15957; RvY_17417	nHd.2.3.1.t02536-RA	FBgn0263237 =CG3319	WBGene00000408=Y39G10AL.3	HGNC:1778	cdk7=XENBASE:XB-GENE-485507	cdk7=ZDB-GENE-010320-2	KIN28=SGD:S000002266
ERCC3	ERCC excision repair 3 (XPB_xeroderma pigmentosum group B)	1	1	1	1	1	1	1	1	1	1		CL3073.Contig1_Echiniscoides	Unigene3208_Richtersius	RvY_09612	nHd.2.3.1.t02445-RA	hay=FBgn0001179=CG8019	WBGene00013441 =Y66D12A.15.2	HGNC:3435	erc3=XENBASE:XB-GENE-1009820	ercc3=ZDB-GENE-030131-3043	sSSL2=SGD:S000001405
ERCC2	ERCC excision repair 2 (XPD_xeroderma pigmentosum complementary group D)	1	1	1	1	1	2	1	1	1	1		CL2957.Contig1_Echiniscoides	Unigene10958_Richtersius	RvY_07906	nHd.2.3.1.t16233-RA	FBgn0261850=CG9433	WBGene00021752=Y50D7A.2; WBGene00021759=Y50D7A.11	HGNC:3434	ercc2=XENBASE:XB-GENE-949792	ercc2=ZDB-GENE-040426-997	RAD3=SGD:S000000973
ERCC1	ERCC excision repair 1	1	1	1	2	1	1	1	1	1	1		Unigene9239_Echiniscoides	Unigene4306_Richtersius	RvY_06642	nHd.2.3.1.t16027-RA, nHd.2.3.1.t21390-RA	FBgn0028434= CG10215	WBGene00008665=F10G8.7	HGNC:3433	ERCC1XENBASE:XB-GENE-5895462	ERCC1=ZDB-GENE-040426-2606	RAD10=SGD:S000004560
XPA	XPA, DNA damage recognition and repair factor	1	1	1	2	1	1	1	1	1	1		Unigene6350_Echiniscoides	Unigene9888_Richtersius	RvY_07752	nHd.2.3.1.t05048-RA; nHd.2.3.1.t20857-RA	FBgn0004832=CG6358	WBGene00006963 =K07G5.2	HGNC:12814	xpa=XENBASE:XB-GENE-977981	xpa=ZDB-GENE-040426-1205	RAD14=SGD:S000004814
ERCC5	ERCC excision repair 5 (xeroderma pigmentosum, complementation group G, XPG)	2	2	1	3	1	2	1	1	1	1		CL2550.Contig1_Echiniscoides; Unigene700_Echiniscoides	Unigene1458_Richtersius; Unigene1311_Richtersius	RvY_13694	nHd.2.3.1.t01850-RA; nHd.2.3.1.t04040-RA; nHd.2.3.1.t10669-RA	FBgn0002887=CG10890	xpg-1 =WBGene00019004 =F57B10.6; gen-1= WBGene00020442=T12A2.8	HGNC:3437=ERCC5	ercc5=XENBASE:XB-GENE-960380	ercc5=ZDB-GENE-050327-28	RAD2=SGD:S000003490
POLD (see details in BER)	DNA polymerase δ
DSBs_classical Non-homologous end-joining (c-NHEJ)
XRCC6	X-ray repair cross complementing 6 (Ku70)	0	1	1	2	2	1	1	1	1	1			Unigene6238_Richtersius	RvY_01573	nHd.2.3.1.t09933-RA; nHd.2.3.1.t10750-RA	Irbp=FBgn0011774=CG5247; Blm=FBgn0002906=CG6920	WBGene00000519 =Y47D3A.4	HGNC:4055	xrcc6=XENBASE:XB-GENE-970899	xrcc6=ZFIN:ZDB-GENE-030131-6420	YKU70=SGD:S000004897
XRCC5	X-ray repair cross complementing 5 (Ku80 )	0	1	1	1	1	1	1	1	1	1			CL61.Contig1_Richtersius	RvY_14011	nHd.2.3.1.t09829-RA	Ku80 = FBgn0041627=CG18801	WBGene00000520 =R07E5.8a	HGNC:12833	xrcc5=XENBASE:XB-GENE-996225	xrcc5=ZFIN:ZDB-GENE-041008-108	YKU80=SGD:S000004712
CLP/ XRCC4	X-ray repair cross complementing 4 XRCC4	0	0	0	0	2	0	1	1	1	1						FBgn0069301;FBgn0035996=CG3448		HGNC:12831	xrcc4=XENBASE:XB-GENE-943956	xrcc4=ZDB-GENE-040426-1755	LIF1=SGD:S000003058
LIG4	DNA ligase 4	0	2	3	2	1	1	1	1	1	1			Unigene4609_Richtersius; Unigene4784_Richtersius	RvY_18881; RvY_10091; RvY_10092	nHd.2.3.1.t07931-RA; nHd.2.3.1.t14536-RA	FBgn0030506= CG12176	WBGene00002986 =C07H6.1	HGNC:6601	lig4=XENBASE:XB-GENE-964443	lig4=ZFIN:ZDB-GENE-070820-10	DNL4=SGD:S000005531
NHEJ1	non-homologous end joining factor 1 (XLF)	0	1	1	1	2	0	1	1	1	1			Unigene2793_Richtersius	RvY_05382	nHd.2.3.1.t08774-RA	FBgn0029825=CG12728; FBgn0052756=CG32756		HGNC:25737	nhej1=XENBASE:XB-GENE-5750961	nhej1=ZFIN:ZDB-GENE-040426-2515	NEJ1=SGD:S000004255
DSBs_Homologous recombination (HR)
MRE11	MRE11 homolog, double strand break repair nuclease	1	2	4	1	1	1	1	1	1	1		CL4396.Contig1_Echiniscoides	Unigene6588_Richtersius; Unigene8751_Richtersius	RvY_14108; RvY_11928; RvY_14113; RvY_19348	nHd.2.3.1.t04415-RA	FBgn0020270=CG16928	WBGene00003405=ZC302.1	HGNC:7230	mre11=XENBASE:XB-GENE-957956	mre11a=ZFIN:ZDB-GENE-040426-2638	MRE11=SGD:S000004837
Rad50	RAD50 double strand break repair protein	1	1	1	1	1	1	1	1	1	1		Unigene11966_Echiniscoides	Unigene5510_Richtersius+Unigene5509_Richtersius (same gene)	RvY_02973	nHd.2.3.1.t06957-RA	FBgn0034728=CG6339	WBGene00004296 = T04H1.4b.2	HGNC:9816	rad50=XENBASE:XB-GENE-1007569	rad50=ZDB-GENE-050506-110	RAD50=SGD:S000005194
NBS1	Nijmegen breakage syndrome protein 1 (NBS1)	0	0	0	0	1	0	1	1	1	1						FBgn0261530=CG6754		HGNC:7652	nbn=XENBASE:XB-GENE-943036	nbn=ZFIN:ZDB-GENE-041008-35	Xrs2
Rad51	RAD51 recombinase	1	4	3	3	3	2	4	3	4	1		Unigene9089_Echiniscoides	Unigene10740_Richtersius; Unigene4905_Richtersius; CL1016.Contig1+Contig2_Richtersius (same gene); CL2635.Contig1+Contig1+Contig2+Contig3+Contig4+Contig5+Contig6+Contig7_Richtersius (same3 gene)	RvY_05095; RvY_10213; RvY_17812	nHd.2.3.1.t00772-RA; nHd.2.3.1.t03052-RA; nHd.2.3.1.t14343-RA	spn-A =FBgn0003479=CG7948; spn-D =FBgn0003482==CG31069; Rad51D=FBgn0033389=CG2412	WBGene00004297=Y43C5A.6c, rfs-1 = WBGene00004342=C30A5.2	RAD51 =HGNC:9817; RAD51B =HGNC:9822; RAD51C =HGNC:9820; RAD51D =HGNC:9823	rad51=XENBASE:XB-GENE-1016881; rad51c=XENBASE:XB-GENE-1015191, rad51d=XENBASE:XB-GENE-1014974	rad51=ZFIN:ZDB-GENE-040426-2286; rad51b=ZFIN:ZDB-GENE-040426-2750; rad51c=ZFIN:ZDB-GENE-041010-204; rad51d=ZFIN:ZDB-GENE-040426-2490	RAD51=SGD:S000000897
CtIP	RBBP8 (RB binding protein 8, endonuclease)	0	0	0	0	1	1	1	1	1	1						FBgn0036991=CG5872	com-1 = WBGene00008082= C44B9.5	HGNC:9891=	rbbp8=XENBASE:XB-GENE-5953134	rbbp8=ZFIN ID: ZDB-GENE-050220-14	SAE2=SGD: S000003143
BRCA1	BRCA1, DNA repair associated	1	0	0	0	0	2	1	1	1	0		CL1728.Contig3_Echiniscoides					F42A6.5= WBGene00018327= F42A6.5=; brc-1 = WBGene00000264 =C36A4.8b	HGNC:1100	brca1=XENBASE:XB-GENE-490624;	brca1=ZFIN:ZDB-GENE-060825-103;	0
BRCA2	BRCA2, DNA repair associated	0	0	0	0	1	1	1	1	1	0						FBgn0050169 =CG30169	WBGene00020316=T07E3.5	HGNC:1101	brca2=XENBASE:XB-GENE-6453899	brca2=ZFIN:ZDB-GENE-060510-3	0
Slx1	SLX1 homologs, structure-specific endonuclease subunit	0	1	1	1	1	1	2	1	1	1			Unigene5307_Richtersius + Unigene5308_Richtersius (same gene)	RvY_14714	nHd.2.3.1.t11348-RA	FBgn0037263=CG18271	WBGene00018909=F56A3.2	HGNC:20922 = SLX1A; HGNC:28748 = SLX1B	slx1a=XENBASE:XB-GENE-959775	slx1b=ZDB-GENE-130530-826	SLX1=SGD:S000000432
SLX4	Slx4 SLX4 structure-specific endonuclease subunit	0	1	1	1	1	1	1	1	1	1			CL824.Contig2_Richtersius	RvY_11068	nHd.2.3.1.t06068-RA	FBgn0002909=CG8601	WBGene00011415=T04A8.15	HGNC:23845	slx4=XENBASE:XB-GENE-981723	slx4=ZDB-GENE-050208-359;	slx4=SGD:S000004125
Mus81	MUS81 structure-specific endonuclease subunit	2	1	1	1	1	2	1	1	1	1		Unigene1217_Echiniscoides; Unigene7213_Echiniscoides	Unigene4642_Richtersius	RvY_14056	nHd.2.3.1.t03705-RA	FBgn0040347=CG3026	WBGene00016602=C43E11.2; WBGene00018923=F56A6.4	HGNC:29814	mus81=XENBASE:XB-GENE-5904230	mus81=ZFIN:ZDB-GENE-040426-2923	MUS81=SGD:S000002794
EME1	essential meiotic structure-specific endonuclease 1	1	1	1	1	1	0	1	1	1	1		Unigene5751_Echiniscoides	CL311.Contig2_Richtersius	RvY_07111	nHd.2.3.1.t05994-RA	FBgn0033549=CG12936		HGNC:24965	eme1=XENBASE:XB-GENE-5724960	eme1=ZFIN:ZDB-GENE-030131-3191	MMS4=SGD:S000000302
ANTI-OXIDATIVE STRESS
Antioxidative enzymes
SOD (SOD_CuZn)	superoxide dismutase	7	12	16	13	5	4	3	1	4	2		Unigene7968_Echiniscoides; Unigene7967_Echiniscoides; CL3298._Echiniscoides; Unigene6230_Echiniscoides; Unigene2021_Echiniscoides; CL2805.Contig1_Echiniscoides; Unigene8253_Echiniscoides	Unigene9332_Richtersius; Unigene9335_Richtersius; Unigene1983_Richtersius; Unigene3694_Richtersius; CL1981.Contig2_Richtersius; CL3138.Contig1_Richtersius; Unigene3457_Richtersius; Unigene11932_Richtersius; Unigene12885_Richtersius; CL3961.Contig1+2_Richtersius; Unigene4098_Richtersius; Unigene6161_Richtersius	RvY_00651; ; RvY_03754; RvY_09480; RvY_03757; RvY_10893; RvY_00650; RvY_17310; RvY_06795; RvY_15948; RvY_13070; RvY_13431; RvY_15993; RvY_10892; RvY_00649; RvY_10894; RvY_00648	nHd.2.3.1.t01001-RA; nHd.2.3.1.t02623-RA; nHd.2.3.1.t06997-RA; nHd.2.3.1.t07909-RA; nHd.2.3.1.t08433-RA; nHd.2.3.1.t08434-RA; nHd.2.3.1.t08435-RA; nHd.2.3.1.t12185-RA; nHd.2.3.1.t12367-RA; nHd.2.3.1.t15167-RA; nHd.2.3.1.t17337-RA; nHd.2.3.1.t17341-RA+nHd.2.3.1.t17339-RA(same gene); nHd.2.3.1.t22600-RA+nHd.2.3.1.t17182-RA(same gene)	Sod3= FBgn0033631=CG9027; Sod=FBgn0003462=CG11793; Ccs=FBgn0010531=CG17753; FBgn0051028=CG31028; FBgn0039386=CG5948	sod-1=WBGene00004930=C15F1.7; sod-5=WBGene00007036=ZK430.3; sod-4 =WBGene00004933=F55H2.1; WBGene00011328=T01D3.3	SOD1 =HGNC:11179; CCS =HGNC:1613; SOD3 =HGNC:11181	sod1=XENBASE:XB-GENE-1006488; ccs=XENBASE:XB-GENE-958610; sod3=XENBASE:XB-GENE-1008938	sod1=ZFIN:ZDB-GENE-990415-258; ccs= ZFIN:ZDB-GENE-050417-322; sod3b=ZFIN:ZDB-GENE-030131-8743; sod3a=ZFIN:ZDB-GENE-050309-208	sod1=S000003865; ccs1=SGD:S000004641
SOD2 (SOD_Mn)	superoxide dismutase 2	1	2	1	2	1	2	1	1	1	1		Unigene7176_Echiniscoides	Unigene2585_Richtersius; Unigene29613_Richtersius	RvY_01767	nHd.2.3.1.t08389-RA; nHd.2.3.1.t13356-RA	Sod2=FBgn0010213=CG8905	sod-2 = WBGene00004931=F10D11.1; sod-3 =WBGene00004932 =C08A9.1	HGNC:11180	sod2=XB-GENE-1000989	sod2=ZDB-GENE-030131-7742	SOD2=SGD:S000001050
CAT	catalase	0	4	4	4	2	3	1	2	1	2			CL1358.Contig2_Richtersius; Unigene5609_Richtersius; CL949.Contig1+Contig2_Richtersius; CL4387.Contig1+Contig2_Richtersius	RvY_16840; RvY_15726 ;RvY_03920 ;RvY_06411	nHd.2.3.1.t07832-RA; nHd.2.3.1.t12038-RA+nHd.2.3.1.t12018-RA(same gene); nHd.2.3.1.t16565-RA; nHd.2.3.1.t21373-RA+nHd.2.3.1.t12037-RA(same gene)	Cat= FBgn0000261=CG6871; FBgn0032061=CG9314	ctl-2 = WBGene00000831=Y54G11A.5; ctl-1 =WBGene00000830=Y54G11A.6; ctl-3=WBGene00013220=Y54G11A.13	CAT=HGNC:1516	cat.1=XENBASE:XB-GENE-5918489 ; cat.2=XENBASE:XB-GENE-976955	cat=ZDB-GENE-000210-20	CTA1=SGD:S000002664; CTT1=SGD:S000003320
PRDX	Peroxiredoxins	5	7	9	12	9	3	6	6	6	3		CL2959.Contig1_Echiniscoides; CL3986.Contig1_Echiniscoides; CL402.Contig1_Echiniscoides; Unigene4979_Echiniscoides; Unigene6683_Echiniscoides	CL3965.Contig2_Richtersius; Unigene11979_Richtersius; Unigene1838_Richtersius; Unigene2888_Richtersius; Unigene4696_Richtersius; Unigene9389_Richtersius; Unigene12886_Richtersius+Unigene11885_Richtersius +Unigene9518_Richtersius(same gene)	RvY_05375; RvY_05376; RvY_11097; RvY_18374; RvY_00979; RvY_14602; RvY_07519; RvY_14834; RvY_07642	nHd.2.3.1.t02657-RA; nHd.2.3.1.t05979-RA; nHd.2.3.1.t08782-RA; nHd.2.3.1.t00505-RA; nHd.2.3.1.t10797-RA; nHd.2.3.1.t07306-RA; nHd.2.3.1.t02339-RA; nHd.2.3.1.t17297-RA; nHd.2.3.1.t02660-RA; nHd.2.3.1.t02656-RA+nHd.2.3.1.t15607-RA(ame gene); nHd.2.3.1.t14497-RA nHd.2.3.1.t13391-RA	Jafrac1 = FBgn0040309=CG1633; CG6888 = FBgn0036490=CG6888; Prx3 =FBgn0038519=CG5826; Jafrac2 =FBgn0040308=CG1274; Prx5 =FBgn0038570=CG7217; Prx2540-1 = FBgn0033520=CG12405; Prx2540-2 = FBgn0033518=CG11765; FBtr0088315=CG12896-RA ; Prx6005= FBgn0031479=CG3083	prdx-2 = WBGene00006434=F09E5.15; prdx-3 =WBGene00011110=R07E5.2; prdx-6=WBGene00021401=Y38C1AA.11	PRDX1=HGNC:9352; PRDX2=HGNC:9353; PRDX3=HGNC:9354; PRDX4=HGNC:17169; PRDX5=HGNC:9355; PRDX6=HGNC:16753	prdx1=XENBASE:XB-GENE-481165; prdx2=XENBASE:XB-GENE-945852; prdx3=XENBASE:XB-GENE-994377; prdx4=XENBASE:XB-GENE-976761; prdx5=XB-GENE-1006734; prdx6=XB-GENE-951731	prdx1=ZDB-GENE-050320-35; prdx2=ZDB-GENE-030326-2; prdx3=ZDB-GENE-030826-18; prdx4=ZDB-GENE-030131-1096; prdx5=ZDB-GENE-050522-159 prdx5; prdx6=ZDB-GENE-040426-1778	TSA1=SGD:S000004490 ; TSA2=SGD:S000002861 ; PRX1= SGD:S000000160; AHP1=S000004099
TXN	thioredoxin	4	5	4	4	7	4	2	2	3	3		CL1793.Contig2_Echiniscoides; Unigene12009_Echiniscoides; Unigene3365_Echiniscoides; Unigene3553_Echiniscoides	Unigene9004_Richtersius; Unigene2007_Richtersius; Unigene9488_Richtersius; Unigene15401_Richtersius; Unigene1896_Richtersius	RvY_10794; RvY_10798; RvY_03960; RvY_05921	nHd.2.3.1.t10153-RA; nHd.2.3.1.t10154-RA; nHd.2.3.1.t06983-RA; nHd.2.3.1.t18723-RA	dhd=FBgn0011761=CG4193; Trx-2=FBgn0040070=CG31884; TrxT=FBgn0029752=CG3315; FBgn0036442=CG13473; FBgn0034472=CG8517 FBgn0024986=CG3719; FBgn0035334=CG8993	trx-1=WBGene00015062=B0228.5; WBGene00021933=Y55F3AR.2; trx-4 =WBGene00021548=Y44E3A.3; trx-2=WBGene00007099=B0024.9	TXN=HGNC:12435; TXN2=HGNC:17772	txn=XB-GENE-5895392; txn2=XB-GENE-943373	zgc:56493=ZDB-GENE-030131-8581; txn=ZDB-GENE-040718-162; txn2=ZDB-GENE-040426-1795	TRX1=SGD:S000004033; TRX2=SGD:S000003441; TRX3=SGD:S000000679
TXNRD	thioredoxin reductase	1	3	1	3	2	2	3	3	2	2		Unigene4522_Echiniscoides	CL194.Contig1_Richtersius+Unigene23317_Richtersius (same gene); Unigene16667_Richtersius; Unigene16795_Richtersius	RvY_16909	nHd.2.3.1.t04288-RA+nHd.2.3.1.t22547-RA (same gene); nHd.2.3.1.t07160-RA+nHd.2.3.1.t21100-RA+nHd.2.3.1.t22791-RA (same gene); nHd.2.3.1.t14585-RA	Trxr-1 = FBgn0020653=CG2151; Trxr-2= FBgn0037170=CG11401	trxr-1=WBGene00015553=C06G3.7; trxr-2=WBGene00014028=ZK637.10	TXNRD1=HGNC:12437; TXNRD2=HGNC:18155; TXNRD3=HGNC:20667	txnrd1=XB-GENE-956002; txnrd2=XB-GENE-5767949; txnrd3=XB-GENE-973837	txnrd1=ZDB-GENE-030327-2; si:ch1073-179p4.3=ZDB-GENE-040914-66	TRR1=SGD:S000002761 ; TRR2=SGD:S000001148
TXNL	thioredoxin like	4	2	2	2	2	2	5	3	4	1		Unigene5732_Echiniscoides; Unigene5452_Echiniscoides; Unigene5771_Echiniscoides; Unigene5772_Echiniscoides	Unigene10248_Richtersius; Unigene9618_Richtersius	RvY_06178; RvY_10338	nHd.2.3.1.t05498-RA; nHd.2.3.1.t08652-RA	Txl= FBgn0035631=CG5495 Dim1= FBgn0031601=CG3058	txl= WBGene00235102=Y54G2A.75	AAED1 =HGNC:16881; NXNL1 =HGNC:25179; TXNL1 =HGNC:12436; TXNL4A =HGNC:30551; TXNL4B=HGNC:26041	txnl1=XB-GENE-965625; txnl4a=XB-GENE-1004157; txnl4b=XB-GENE-5780903	nxnl1=ZDB-GENE-070424-115; txnl1=ZDB-GENE-070424-115; txnl4a=ZDB-GENE-041010-25; txnl4b=ZDB-GENE-051030-63; LOC100332791 = no ?? si:dkey-156m2.6 (withdrawn by Sanger)	DIB1= SGD:S000006286
TMX	thioredoxin related transmembrane protein	3	3	3	3	3	3	4	4	5	2		Unigene11838_Echiniscoides; CL2295.Contig1_Echiniscoides; Unigene9380_Echiniscoides	Unigene9828_Richtersius; Unigene2397_Richtersius; Unigene4434_Richtersius	RvY_09758; RvY_05194; RvY_07733	nHd.2.3.1.t07275-RA; nHd.2.3.1.t09011-RA; nHd.2.3.1.t01070-RA+nHd.2.3.1.t01069-RA(same gene)	FBgn0034914=CG5554 FBgn0034455=CG11007 FBgn0036579=CG5027	dpy-11 =WBGene00001073=F46E10.9; WBGene00016446=C35D10.10; WBGene00022836=ZK973.11	TMX1 =HGNC:15487; TMX2=HGNC:30739; TMX3=HGNC:24718; TMX4=HGNC:25237	tmx1=XENBASE:XB-GENE-1015794; tmx2=XB-GENE-489478; tmx3=XB-GENE-946768; tmx4=XB-GENE-992676	tmx1=ZDB-GENE-030131-2327; tmx2a=ZDB-GENE-050208-95; tmx2b=ZDB-GENE-040625-105; tmx3=ZDB-GENE-050522-396; tmx4=ZDB-GENE-050706-155	PDI1=SGD:S000000548 ; EUG1= SGD:S000002926
GLRX	glutaredoxin	5	4	3	3	4	6	4	4	4	5		CL1285.Contig1_Echiniscoides; CL3938.Contig1_Echiniscoides; Unigene6048_Echiniscoides; Unigene6731_Echiniscoides; CL4759.Contig1_Echiniscoides	Unigene4634_Richtersius; Unigene8327_Richtersius; CL3425.Contig1_Richtersius; CL3628.Contig1_Richtersius	RvY_03892; RvY_09320; RvY_03275	nHd.2.3.1.t00199-RA; nHd.2.3.1.t00203-RA; nHd.2.3.1.t16276-RA	FBgn0036820=CG6852; Grx-1=FBgn0034658; FBgn0032509=CG6523; FBgn0030584=CG14407	glrx-10=WBGene00021331=Y34D9A.6; F10D7.3=WBGene00017340=F10D7.3; glrx-21=WBGene00022663=ZK121.1; glrx-22=WBGene00044608=C07G1.8; glrx-3=WBGene00017062=D2063.3; glrx-5=WBGene00013029=Y49E10.2	GLRX =HGNC:4330; GLRX2 =HGNC:16065; GLRX3 =HGNC:15987; GLRX5=HGNC:20134	glrx=XB-GENE-971624; glrx2=XB-GENE-963812; glrx3=XB-GENE-492130; glrx5=XB-GENE-972922	glrx=ZDB-GENE-041010-11; glrx2=ZDB-GENE-040718-101; glrx3=ZDB-GENE-041010-22; glrx5=ZDB-GENE-040426-1957	GRX1=SGD:S000000540; GRX2=SGD:S000002921; GRX3=SGD:S000002505; GRX5=SGD:S000005980; GRX6=SGD:S000002168
GSR	glutathione-disulfide reductase	1	1	1	1	0	1	1	1	1	1		Unigene9127_Echiniscoides	Unigene6068_Richtersius	RvY_02045	nHd.2.3.1.t10722-RA + nHd.2.3.1.t10723-RA (same gene)		gsr-1 = WBGene00008117=C46F11.2	HGNC:4623	gsr=XB-GENE-997099	gsr=ZDB-GENE-050522-116	GLR1=SGD:S000006012
GPX	glutathione peroxidase	2	1	1	1	2	8	8	6	9	3		Unigene5543_Echiniscoides; CL47.Contig3_Echiniscoides	Unigene2709_Richtersius	RvY_07802	nHd.2.3.1.t11424-RA	PHGPx= FBgn0035438=CG12013; FBgn0034415=CG15116	gpx-1=WBGene00009165=F26E4.12; gpx-3=WBGene00007517=C11E4.2; gpx-2=WBGene00011045=R05H10.5; gpx-5=WBGene00007516=C11E4.1; gpx-6=WBGene00020373=T09A12.2; gpx-7=WBGene00019846=R03G5.5; gpx-4=WBGene00022377=Y94H6A.4; gpx-8=WBGene00018850=F55A3.5	GPX1 =HGNC:4553; GPX2 =HGNC:4554; GPX3 =HGNC:4555; GPX4 =HGNC:4556; GPX5 =HGNC:4557; GPX6 =HGNC:4558; GPX7 =HGNC:4559 GPX8=HGNC:33100	gpx1=XB-GENE-922630; gpx2=XB-GENE-989081; gpx3=XB-GENE-5884491; gpx4=XB-GENE-990089; gpx7=XB-GENE-940915; gpx8=XB-GENE-6257701	gpx3=ZDB-GENE-070222-3; gpx7=ZDB-GENE-050522-419; si:ch73-111m19.2=ZDB-GENE-130603-13; gpx8=ZDB-GENE-040426-965; gpx1a=ZDB-GENE-030410-1; gpx4b=ZDB-GENE-030410-3; gpx1b=ZDB-GENE-040912-60; gpx4a=ZDB-GENE-030410-2	HYR1=SGD:S000001476; GPX1=SGD:S000001509; GPX2=SGD:S000000448
GSS	glutathione synthetase	1	2	2	3	2	1	1	1	1	1		Unigene822_Echiniscoides	CL2399.Contig2+Contig1_Richtersius, CL3830.Contig2+Contig1_Richtersius	RvY_00821; RvY_06639	nHd.2.3.1.t02921-RA; nHd.2.3.1.t09149-RA; nHd.2.3.1.t10247-RA	GSS = FBgn0030882= CG6835; FBgn0052495=CG32495	gss-1 = WBGene00010941 =M176.2	HGNC:4624	gss=XENBASE:XB-GENE-976512	gss=ZDB-GENE-041010-208	GSH2=SGD:S000005409
GST soluble	Soluble glutathione S-transferases	35	30	31	34	38	49	22	13	20	2		CL904.Contig1_Echiniscoides; Unigene7980_Echiniscoides; Unigene9227_Echiniscoides; CL1650.Contig1_Echiniscoides; CL1438.Contig1_Echiniscoides; Unigene38_Echiniscoides; Unigene2163_Echiniscoides; CL2756.Contig1_Echiniscoides; Unigene7264_Echiniscoides; Unigene8352_Echiniscoides; Unigene8853_Echiniscoides; CL966.Contig1_Echiniscoides; CL137.Contig4_Echiniscoides; CL4887.Contig1_Echiniscoides; Unige…	CL2202.Contig4+Contig5_Richtersius (same gene); CL448.Contig1_Richtersius; Unigene10020_Richtersius; Unigene11677_Richtersius; Unigene1309_Richtersius; Unigene17604_Richtersius; Unigene1853_Richtersius; Unigene2188_Richtersius; Unigene2335_Richtersius; Unigene24011_Richtersius+Unigene14681_Richtersius(same gene); Unigene246_Richtersius; Unigene2508_Richtersius; Unigene2563_Richtersius; Unigene261…	RvY_10057; RvY_16447; RvY_10056; RvY_10041; RvY_10040; RvY_08287; RvY_13928; RvY_17337; RvY_17338; RvY_06283; RvY_00525; RvY_04766; RvY_16445; RvY_00931; RvY_13901; RvY_18281; RvY_12586; RvY_16446; RvY_10348; RvY_06291; RvY_08289; RvY_06303; RvY_10347; RvY_16444; RvY_04327; RvY_16441; RvY_16442; RvY_06378; RvY_08683; RvY_00932; RvY_15018	nHd.2.3.1.t00484-RA; nHd.2.3.1.t01180-RA; nHd.2.3.1.t01288-RA; nHd.2.3.1.t01290-RA; nHd.2.3.1.t02701-RA; nHd.2.3.1.t05627-RA; nHd.2.3.1.t06941-RA; nHd.2.3.1.t08698-RA+nHd.2.3.1.t19016-RA(same gene); nHd.2.3.1.t09623-RA; nHd.2.3.1.t09864-RA; nHd.2.3.1.t11283-RA; nHd.2.3.1.t11870-RA; nHd.2.3.1.t12640-RA; nHd.2.3.1.t12704-RA; nHd.2.3.1.t14151-RA; nHd.2.3.1.t14152-RA; nHd.2.3.1.t14431-RA; nHd.2.3.1.t…	GstD1=FBgn0001149=CG10045; GstD2=FBgn0010038=CG4181; GstD3=FBgn0010039=CG4381; GstD4=FBgn0010040=CG11512; GstD5=FBgn0010041=CG12242; GstD6=FBgn0010042=CG4423; GstD7=FBgn0010043=CG4371; GstD8=FBgn0010044=CG4421; GstD9=FBgn0038020=CG10091; GstD10=FBgn0042206=CG18548; GstD11=FBgn0038029=CG17639; GstE1=FBgn0034335=CG5164; GstE2=FBgn0063498=CG17523; GstE3=FBgn0063497=CG17524; GstE4=FBgn0063496=CG17525…	gst-1=WBGene00001749=R107.7; gst-10=WBGene00001758=Y45G12C.2; gst-11=WBGene00001759=R11G1.3; gst-12=WBGene00001760=F37B1.2; gst-13=WBGene00001761=T26C5.1; gst-14=WBGene00001762=F37B1.3; gst-15=WBGene00001763=F37B1.4; gst-16=WBGene00001764=F37B1.5; gst-17=WBGene00001765=F37B1.6; gst-18=WBGene00001766=F37B1.7; gst-19=WBGene00001767=F37B1.8; gst-2=WBGene00001750=K08F4.6; gst-20=WBGene00001768=Y48E1B…	GSTA1=HGNC:4626; GSTA2=HGNC:4627; GSTA3=HGNC:4628; GSTA4=HGNC:4629; GSTA5=HGNC:19662; GSTA6P=HGNC:4630; GSTA7P=HGNC:4631; GSTK1=HGNC:16906; GSTM1=HGNC:4632; GSTM2=HGNC:4634; GSTM3=HGNC:4635; GSTM4=HGNC:4636; GSTM5=HGNC:4637; GSTO1=HGNC:13312; GSTO2=HGNC:23064; GSTO3P=HGNC:23065; GSTP1=HGNC:4638; GSTT1=HGNC:4641; GSTT2=HGNC:4642; GSTT2B=HGNC:33437; GSTZ1=HGNC:4643; HPGDS=HGNC:17890	gstz1 = XB-GENE-978910; gstt1 = XB-GENE-998695; gsto1= XB-GENE-5771576; gsto2=XB-GENE-967227; gsta1=XB-GENE-966109; gsta4=XB-GENE-5835433; gstcd=XB-GENE-5873068; gstk1=XB-GENE-5903717; gstm1=XB-GENE-971384; gstm3=XB-GENE-6455018; gstp1=XB-GENE-5846243; XB-GENE-980731; hpgds=XENBASE:XB-GENE-944778	gstp1=ZDB-GENE-020806-4; gsta.1=ZDB-GENE-040426-2720; gsta.2=ZDB-GENE-070822-30; gsta3=ZDB-GENE-071004-68; gstcd=ZDB-GENE-050320-41; gstk1=ZDB-GENE-040718-298; gstk2=ZDB-GENE-100922-14; gstk4=ZDB-GENE-060421-6530; gstm.1=ZDB-GENE-030911-2; gstm.2=ZDB-GENE-080218-30; gstm.3=ZDB-GENE-050309-24; gsto1=ZDB-GENE-040718-365; gsto2=ZDB-GENE-041114-67; gstp2=ZDB-GENE-050601-1; gstr=ZDB-GENE-090507-1; gst…	GTT1=SGD:S000001477; GTT2=SGD:S000003983
microsomal GST	Microsomal glutathione S-transferases	0	2	0	2	3	0	4	5	6	0			CL1127.Contig1+Contig2_Richtersius; CL2472.Contig1+Contig2_Richtersius		nHd.2.3.1.t06211-RA; nHd.2.3.1.t03596-RA	Mgstl= CG1742= FBgn0025814; FBgn0053177=CG33177; FBgn0053178=CG33178		MGST1=HGNC:7061; MGST2=HGNC:7063; MGST3=HGNC:7064; PTGES=HGNC:9599	mgst1=XENBASE:XB-GENE-5758553; mgst2=XENBASE:XB-GENE-5777808; mgst3=XENBASE:XB-GENE-976812; LOC734071=XB-GENE-5796437 ??? ptges=XENBASE:XB-GENE-484896	mgst2=ZDB-GENE-060616-94; mgst1.2=ZDB-GENE-040704-59; mgst1.1=ZDB-GENE-041010-30; mgst3a= ZDB-GENE-040426-2767; mgst3b=ZDB-GENE-061215-48; ptges=ZDB-GENE-050407-2	0
G6PD	glucose-6-phosphate dehydrogenase	1	1	1	2	2	1	1	1	1	1		Unigene11464_Echiniscoides	CL2157.Contig3_Richtersius	RvY_05082	nHd.2.3.1.t11295-RA; nHd.2.3.1.t05667-RA	Zw=FBgn0004057=CG12529; FBgn0037147=CG7140	WBGene00007108 = gspd-1 = B0035.5	HGNC:4057	G6PD=XENBASE:XB-GENE-957684	G6PD=ZFIN:ZDB-GENE-070508-4	ZWF1=SGD:S000005185
PEROXISOMAL BIOGENESIS FACTORS
PEX1	peroxisomal biogenesis factor 1	1	0	0	0	1	2	1	1	1	1		Unigene12727_Echiniscoides				PEX1= FBgn0013563= CG6760	pex-1=WBGene00004191=C11H1.4; WBGene00013156=Y53F4B.9	PEX1=HGNC: 8850	pex1=XENBASE:XB-GENE-985415	pex1=ZDB-GENE-070530-1	PEX1=SGD:S000001680
PEX2	peroxisomal biogenesis factor 2	0	0	0	0	1	1	1	1	1	1						PEX2= FBgn0035876=CG7081	prx-2=WBGene00004192=ZK809.7	PEX2=HGNC: 9717	pex2=XENBASE:XB-GENE-1016618	pex2=ZDB-GENE-070530-2	PEX2=SGD:S000003746
PEX3	peroxisomal biogenesis factor 3	0	1	1	1	1	1	1	1	1	1			Unigene8705_Richtersius+Unigene8706_Richtersius (same gene)	RvY_10376	nHd.2.3.1.t14616-RA+nHd.2.3.1.t04523-RA (same gene)	PEX3=FBgn0036484=CG6859	prx-3=WBGene00004193 =CELE_C15H9.8	PEX3=HGNC: 8858	pex3=XENBASE:XB-GENE-954958	pex3=ZDB-GENE-040426-979	PEX3=SGD:S000002737
PEX5	peroxisomal biogenesis factor 5	0	1	1	0	1	1	2	2	3	1			Unigene10373_Richtersius	RvY_07660		Pex5=FBgn0023516= CG14815	prx-5=WBGene00004194 =CELE_C34C6.6	PEX5=HGNC: 9719; PEX5L=HGNC:30024	pex5=XENBASE:XB-GENE-1009063; pex5=XENBASE:XB-GENE-980178	pex5=ZDB-GENE-040426-981; pex5la=ZDB-GENE-070705-298; pex5lb=ZDB-GENE-111221-1	PEX5=SGD:S000002652
PEX6	peroxisomal biogenesis factor 6	1	0	0	0	1	1	1	1	1	1		Unigene7523_Echiniscoides				pex6=FBgn0033564=CG11919	prx-6=WBGene00004195=F39G3.7	PEX6=HGNC: 8859	PEX6=XENBASE:XB-GENE-6049481	pex6=ZDB-GENE-081104-252	PEX6=SGD:S000005273
PEX7	peroxisomal biogenesis factor 7	0	0	0	0	1	0	1	1	1	1						PEX7=FBgn0035922=CG6486		PEX7=HGNC: 8860	PEX7=XENBASE:XB-GENE-1015698	pex7=ZDB-GENE-050320-105	PEX7=SGD:S000002549
PEX10	peroxisomal biogenesis factor 10	1	0	1	0	1	1	1	1	1	1		Unigene10143_Echiniscoides		RvY_15033		PEX10=FBgn0035233=CG7864	prx-10=WBGene00006946=C34E10.4	PEX10=HGNC: 8851	pex10=XENBASE:XB-GENE-954175	pex10=ZDB-GENE-041010-71	PEX10=SGD:S000002673
PEX11	peroxisomal biogenesis factor 11	0	0	0	0	2	1	3	3	3	1						PEX11=FBgn0034058= CG8315; FBgn0039068=CG13827	prx-11=WBGene00004196 =C47B2.8	PEX11A=HGNC: 8852; PEX11B=HGNC: 8853; PEX11G=HGNC: 20208	pex11a=XENBASE:XB-GENE-970930; pex11b=XENBASE:XB-GENE-5910254; pex11g=XB-GENE-5918391	pex11a=ZDB-GENE-050419-121; pex11b=ZDB-GENE-060825-289; pex11g=ZDB-GENE-050913-79	PEX11=SGD:S000005507
PEX12	peroxisomal biogenesis factor 12	0	0	1	0	1	1	1	1	1	1				RvY_15388		Pex-12=CG3639=FBgn0031282	prx-12=WBGene00004197=F08B12.2	PEX12=HGNC: 8854	pex12=XENBASE:XB-GENE-1014986	pex12=ZDB-GENE-040426-929	PEX12=SGD:S000004628
PEX13	peroxisomal biogenesis factor 13	0	0	0	0	1	1	1	1	1	1						PEX13=FBgn0033812 =CG4663	prx-13=WBGene00004198=F32A5.6	PEX13=HGNC: 8855	pex13=XENBASE:XB-GENE-1013577	pex13=ZDB-GENE-040426-1544	PEX13=SGD:S000004181
PEX14	peroxisomal biogenesis factor 14	0	0	0	0	1	1	1	1	1	1						PEx14=FBgn0037020=CG4289	prx-14=WBGene00004199=R07H5.1	PEX14=HGNC: 8856	pex14=XENBASE:XB-GENE-993111	pex14=ZDB-GENE-060130-169	PEX14=SGD:S000003121
PEX16	peroxisomal biogenesis factor 16	0	0	0	0	1	0	1	1	1	0						Pex16=FBgn0037019= CG3947		PEX16=HGNC: 8857	pex16=XENBASE:XB-GENE-1011467	pex16=ZDB-GENE-050626-49
PEX19	peroxisomal biogenesis factor 19	1	1	1	1	1	1	1	1	1	1		Unigene8302_Echiniscoides	Unigene2181_Richtersius	RvY_10530	nHd.2.3.1.t15023-RA+nHd.2.3.1.t15022-RA(same gene)	PEX19=FBgn0032407=CG5325	prx-19=WBGene00004201=F54F2.8	PEX19=HGNC: 9713	PEX19=XENBASE:XB-GENE-973478	pex19=ZDB-GENE-050417-424	PEX19=SGD:S000002223
PEX26	peroxisomal biogenesis factor 26	0	0	0	0	0	0	1	1	1	0								PEX26=HGNC: 22965	pex26=XENBASE:XB-GENE-970000	pex26=ZDB-GENE-030131-6584
PXMP2	peroxisomal membrane protein 2	0	0	0	0	1	0	1	1	1	0						FBgn0035252=CG7970		PXMP2=HGNC:9716	pxmp2=XENBASE:XB-GENE-951886;	pxmp2=ZDB-GENE-040912-184
PMP34	solute carrier family 25 member 17	0	0	0	0	1	0	1	1	2	0						PMP34=CG32250=FBgn0052250		SLC25A17 =HGNC:10987	slc25a17=XENBASE:XB-GENE-952229	slc25a17=ZDB-GENE-070620-4; LOC566378
PXMP4	peroxisomal membrane protein 4	0	0	0	0	0	1	1	1	1	0							WBGene00017574 =F18F11.1	PXMP4=HGNC:15920	pxmp4=XB-GENE-999838	wu:fe02h09=ZDB-GENE-030131-4872
TYSND1	trypsin domain containing 1	0	0	0	0	1	0	1	1	1	0						CG3589=FBgn0035065		TYSND1=HGNC:28531	TYSND1= XB-GENE-972865	tysnd1=ZDB-GENE-030131-8525
TREHALOSE METABOLISM
TPS-TPP	trehalose-6-phosphatase synthase Trehalose-phosphate synthase/phosphatase	0	1	1	0	2	3	0	0	0	4			CL1522.Contig1_Richtersius	RvY_13060		FBgn0031908=CG5177; Tps1 = FBgn0027560=CG4104	tps-1 =WBGene00006602=ZK54.2; tps-2 = WBGene00006603 = F19H8.1; gob-1 = WBGene00001649 =H13N06.3				TPS1=SGD:S000000330; TPS2=SGD:S000002481; TSL1=SGD:S000004566; TPS3=SGD:S000004874
PGGHG (ATHL1)	protein-glucosylgalactosylhydroxylysine glucosidase (Acid trehalase)	2	2	2	3	1	0	1	1	1	1		CL3617.Contig1_Echiniscoides; CL3956.Contig2_Echiniscoides	CL397._Richtersius; Unigene8277_Richtersius	RvY_15992; RvY_15994	nHd.2.3.1.t05793-RA; nHd.2.3.1.t11248-RA; nHd.2.3.1.t07111-RA	FBgn0032387=CG16965		HGNC:26210	pgghg=XENBASE:XB-GENE-6045820	pgghg=athl1= ZDB-GENE-061103-319	ATH1=SGD:S000006230
TREH	Trehalase	1	6	7	6	2	5	1	1	1	2		Unigene993_Echiniscoides	CL2776.Contig1+Contig2+Contig3+Contig6+Contig7+Contig8_Richtersius; CL3379.Contig1+Contig2_Richtersius; Unigene7426_Richtersius; Unigene6635_Richtersius; Unigene9820_Richtersius; Unigene6374_Richtersius	RvY_13059; RvY_11103; RvY_10250; RvY_14981 ; RvY_19452; RvY_19365; RvY_14983	nHd.2.3.1.t02647-RA; nHd.2.3.1.t02648-RA; nHd.2.3.1.t06835-RA; nHd.2.3.1.t10190-RA; nHd.2.3.1.t06873-RA; nHd.2.3.1.t12343-RA	Treh =FBgn0003748 =CG9364; FBgn0034121 = CG6262	TRE-1 = WBGene00006607 =F57B10.7; TRE-2= WBGene00006608 = T05A12.2; TRE-3= WBGene00006609 =W05E10.4; TRE-4 = WBGene00006610 = F15A2.2; TRE-5 = WBGene00006611 =C23H3.7	HGNC:12266	treh=XENBASE:XB-GENE-986148	treh= ZDB-GENE-070912-84	NTH1=SGD:S000002408; NTH2=SGD:S000000205
		198	277	269	330	246	240	261	231	266	150
